# Supplementary material for: Intestinal Probiotic Lysate Modified Bifunctional Nanoparticle for Efficient Colon Cancer Immunotherapy
Source: Pharmaceutics. 2025 Jan 21;17(2):139. doi: 10.3390/pharmaceutics17020139 (PMC11859493; doi:10.3390/pharmaceutics17020139)
Supplement: Supplementary file 1 [file pharmaceutics-17-00139-s001.zip]

Archive with 1 entries (1 files):
- pharmaceutics-3370219-supplementary.pdf
